# Supplementary material for: Ether lipid biosynthesis promotes lifespan extension and enables diverse pro-longevity paradigms in Caenorhabditis elegans
Source: eLife. 2023 Aug 22;12:e82210. doi: 10.7554/eLife.82210 (PMC10444025; doi:10.7554/eLife.82210)
Supplement: Figure 2—source data 1. — Data from three biological replicates are shown for molecules indicated for vehicle or 4.5 mM phenformin treatment, for four different genetic backgrounds: wild-type animals (N2, wt), BX10 (ads-1 mutant), BX259 (acl-7 mutant), and BX275 (fard-1 mutant). Compound identity for each detected lipid as well as raw, normalized, or transformed mass counts on each of three tabs. Note, several of the lipids were not uniformly detected or of low abundance, and thus were filtered by the MetaboAnalyst parameters used and not represented on the ‘Normalized’ and ‘Normalized-Log10 Transformed’ tabs. [file elife-82210-fig2-data1.xlsx]

## Sheet: Raw
Replicate	1	2	3	1	2	3	1	2	3	1	2	3	1	2	3	1	2	3	1	2	3	1	2	3
Label	WT-Vehicle	WT-Vehicle	WT-Vehicle	WT-Phenformin	WT-Phenformin	WT-Phenformin	ads-1-Vehicle	ads-1-Vehicle	ads-1-Vehicle	ads-1-Phenformin	ads-1-Phenformin	ads-1-Phenformin	acl-7-Vehicle	acl-7-Vehicle	acl-7-Vehicle	acl-7-Phenformin	acl-7-Phenformin	acl-7-Phenformin	fard-1-Vehicle	fard-1-Vehicle	fard-1-Vehicle	fard-1-Phenformin	fard-1-Phenformin	fard-1-Phenformin
PE(P-18:0/16:1)	5.44205e+06	4918907	2888278	7.85634e+06	7.9319e+06	6.82874e+06	0	0	0	0	0	0	0	0	0	375323	598956	400602	0	0	0	0	0	0
PE(O-16:0/18:2)	1.38074e+06	1.12883e+06	533934	1.48364e+06	1.53113e+06	1265727	0	0	0	0	0	0	0	0	0	0	0	0	0	0	0	0	0	0
PE(O-18:0/16:1)	6.68263e+06	5791282	3.06872e+06	7.2898e+06	8415021	6.82934e+06	0	0	0	0	0	0	0	0	0	0	0	0	0	0	0	0	0	0
PE(O-16:0/18:1)	5.95128e+06	4.74574e+06	2759504	7352200	7.73252e+06	7.13341e+06	0	0	0	0	0	0	0	0	0	0	0	0	0	0	0	0	0	0
PE(O-18:0/16:0)	3.20805e+06	2.03262e+06	973752	1966286	1.77427e+06	1.30183e+06	0	0	0	0	0	0	0	0	0	0	0	0	0	0	0	0	0	0
PE(P-18:0/17:1)	37200000	26200000	15100000	33000000	40100000	31100000	528416	710868	757877	629450	512993	550221	1.782e+06	2.1429e+06	2.18202e+06	1.33781e+06	1.59043e+06	1.97229e+06	615217	900369	862878	834257	702123	691276
PE(O-18:0/17:1)	32500000	28000000	17400000	37600000	35800000	28300000	0	0	0	0	0	0	0	0	507358	399932	0	0	0	0	0	0	0	0
PE(P-18:0/18:3)	13300000	11300000	4574912	13200000	12700000	11600000	0	0	0	0	0	0	626862	784380	734944	493328	621855	769493	0	0	0	0	424423	0
PE(P-18:0/18:2)	87900000	77700000	40900000	99300000	118000000	105000000	1.87823e+06	1.7959e+06	1.95153e+06	2.20408e+06	1.89871e+06	1.61301e+06	6.78645e+06	6692891	7.62567e+06	5621899	7786499	6.45013e+06	1.29406e+06	1.40465e+06	1.93418e+06	2.07779e+06	2.1737e+06	1.89314e+06
PE(P-18:1/18:1)	12000000	11200000	6442203	17600000	18000000	17700000	0	0	0	0	0	0	0	0	0	0	0	0	0	0	0	0	0	0
PE(O-18:0/18:3)	6.42875e+06	5482252	3379454	7.72612e+06	7356733	6143712	0	0	0	0	0	0	0	0	0	0	0	0	0	0	0	0	0	0
PE(P-18:0/18:1)	90300000	73200000	38800000	113000000	108000000	84200000	439782	406023	374827	384589	0	367260	1210724	1.4159e+06	1.32206e+06	1.08169e+06	1.47401e+06	1.21249e+06	0	0	404560	437976	0	340486
PE(O-18:0/18:2)	185000000	135000000	120000000	225000000	260000000	188000000	7.24359e+06	4.16218e+06	4.58781e+06	5.81215e+06	7402061	7.93311e+06	22300000	20900000	25800000	19900000	32900000	25200000	2.8781e+06	8654591	5188486	8116980	10200000	7315701
PE(O-18:0/18:1)	144000000	108000000	98300000	152000000	180000000	139000000	0	0	0	0	0	0	4203382	4.17241e+06	3535673	3627120	4980366	4889643	0	0	0	0	0	0
PE(O-18:0/18:0)	17800000	13900000	12600000	19000000	18100000	18000000	0	0	0	0	0	0	0	0	0	0	0	0	0	0	0	0	0	0
PE(P-18:0/20:5)	97700000	87600000	40000000	111000000	117000000	99600000	3024387	3.84066e+06	3346105	2.96086e+06	3.11913e+06	3.05589e+06	8687265	10700000	10100000	8688178	9875540	10800000	3.10009e+06	2986328	4.30898e+06	5.04788e+06	4560718	3.85794e+06
PE(O-18:0/20:5)	29000000	25500000	12100000	28900000	27400000	29800000	817426	644464	668753	0	595217	407274	1.69306e+06	1.86201e+06	1954603	1.68434e+06	1.97786e+06	1.70263e+06	712912	749754	899668	1.08293e+06	882417	655581
PE(P-18:0/20:3)	34000000	27000000	14600000	35300000	40100000	32700000	1.11137e+06	1703287	1.24199e+06	1098667	1.0003e+06	1.52608e+06	2896972	3364716	3.27621e+06	2.90866e+06	3.15948e+06	3.66909e+06	1.22254e+06	1.2563e+06	1282171	1.41288e+06	1.978e+06	1.59197e+06
PE(O-18:0/20:4)	12900000	13000000	5.18303e+06	11200000	13800000	11000000	0	0	0	0	0	0	0	0	0	0	0	0	0	0	0	0	0	0
PE(P-18:0/20:2)	13300000	10800000	9044538	22600000	25500000	18300000	0	0	646241	365638	453997	575048	2.03458e+06	2.17079e+06	1.44574e+06	1.55096e+06	1.92485e+06	2.01724e+06	0	0	0	504161	0	0
PE(O-18:0/20:3)	17500000	13300000	6838610	11900000	15700000	12000000	0	0	0	0	0	0	449148	0	0	0	0	0	0	0	0	0	0	0
PE(O-18:0/20:2)	14200000	10600000	8560178	23600000	23500000	18400000	0	0	0	0	0	0	0	0	0	0	0	0	0	0	0	0	0	0
PE(O-20:0/18:1)	0	0	1.68e+06	0	0	0	0	0	0	0	0	0	0	0	0	0	0	0	0	0	0	0	0	0

## Sheet: Normalized
Replicate	1	2	3	1	2	3	1	2	3	1	2	3	1	2	3	1	2	3	1	2	3	1	2	3
Label	WT-Vehicle	WT-Vehicle	WT-Vehicle	WT-Phenformin	WT-Phenformin	WT-Phenformin	ads-1-Vehicle	ads-1-Vehicle	ads-1-Vehicle	ads-1-Phenformin	ads-1-Phenformin	ads-1-Phenformin	acl-7-Vehicle	acl-7-Vehicle	acl-7-Vehicle	acl-7-Phenformin	acl-7-Phenformin	acl-7-Phenformin	fard-1-Vehicle	fard-1-Vehicle	fard-1-Vehicle	fard-1-Phenformin	fard-1-Phenformin	fard-1-Phenformin
PE(O-16:0/18:1)	26.6	9.61927	9.54712	36.8153	41.5957	33.7661	0.285596	0.253563	0.271884	0.715286	0.343075	0.285596	0.0844932	0.0553428	0.0553428	0.119536	1.15257	0.320573	0.302913	0.40564	0.320573	0.235236	0.320573	0.271884
PE(O-18:0/16:1)	27.6593	12.6513	8.25761	28.4546	38.0914	24.3167	0.271295	0.271295	0.271295	0.610695	0.300603	0.271295	0.0868152	0.0610144	0.0722916	0.129673	0.957698	0.286357	0.253537	0.354794	0.286357	0.200156	0.300603	0.253537
PE(O-18:0/17:1)	28.5482	24.4892	17.6014	33.5498	27.8991	23.5609	0.215741	0.215741	0.159001	0.242356	0.215741	0.159001	0.123663	0.123663	0.242356	0.242356	0.215741	0.215741	0.295791	0.36075	0.295791	0.159001	0.215741	0.242356
PE(O-18:0/18:0)	49.9815	24.6062	26.4405	53.0829	36.6713	38.514	0.227592	0.192552	0.227592	0.687094	0.336711	0.419334	0.274277	0.0944516	0.105566	0.28593	0.63099	0.258822	0.248312	0.248312	0.248312	0.162748	0.157461	0.266639
PE(O-18:0/18:1)	26.2397	19.7527	20.2198	28.5918	26.2397	22.5847	0.118759	0.115531	0.122743	0.182706	0.126783	0.118759	0.968644	0.740068	0.623993	0.819009	1.21165	1.03777	0.118759	0.135155	0.126783	0.10596	0.126783	0.118759
PE(O-18:0/18:2)	20.3466	15.1707	13.6408	29.5135	37.8839	17.201	0.105817	0.0602371	0.0646471	0.148013	0.156457	0.182998	0.885568	0.680946	0.887077	0.712823	1.7884	0.943857	0.0350806	0.183741	0.0863455	0.14828	0.22328	0.153256
PE(O-18:0/18:3)	34.1452	13.7184	11.2197	48.1455	42.5586	26.3149	0.268863	0.277443	0.300397	0.709326	0.321348	0.277443	0.121751	0.0509499	0.0624912	0.121751	1.03236	0.300397	0.258502	0.33832	0.309089	0.179322	0.258502	0.268863
PE(O-18:0/20:2)	27.8885	9.59211	8.09678	83.0233	64.2461	36.3351	0.194847	0.181916	0.181916	0.634302	0.324859	0.463194	0.289873	0.0831747	0.0925216	0.268322	0.539587	0.246524	0.234507	0.194847	0.210618	0.144409	0.128085	0.25199
PE(O-18:0/20:3)	42.2644	27.2956	12.6623	24.5376	31.39	22.7396	0.237223	0.237223	0.205636	0.341067	0.237223	0.205636	0.205636	0.141353	0.103806	0.103806	0.341067	0.237223	0.341067	0.425711	0.341067	0.205636	0.237223	0.303001
PE(O-18:0/20:4)	39.3307	32.8897	5.16852	25.6794	33.6574	21.3085	0.23862	0.212169	0.244194	0.583704	0.281895	0.300085	0.234437	0.0787756	0.106684	0.257348	0.668702	0.26692	0.207837	0.244194	0.244194	0.149245	0.168562	0.23862
PE(O-18:0/20:5)	28.9069	23.3159	9.24373	28.8042	23.204	27.0804	0.193647	0.154356	0.169484	0.0386907	0.149319	0.0739612	0.700778	0.372573	0.436482	0.644324	1.20666	0.654047	0.172868	0.208661	0.233366	0.2213	0.18593	0.143906
PE(P-18:0/16:1)	22.754	14.727	14.117	36.6833	36.8355	29.346	0.198046	0.198046	0.139462	0.303172	0.198046	0.139462	0.0912078	0.0912078	0.0912078	0.303172	3.57202	1.14587	0.356601	0.538642	0.356601	0.139462	0.198046	0.303172
PE(P-18:0/17:1)	30.9037	18.0557	10.1513	25.5284	28.9027	21.3356	0.0905447	0.139566	0.159508	0.210902	0.10225	0.0949678	0.615759	0.401181	0.435272	0.353771	0.727085	0.66181	0.116521	0.201095	0.171047	0.120833	0.133034	0.133034
PE(P-18:0/18:1)	25.4953	21.8323	14.1599	33.2654	26.8548	22.0476	0.250998	0.250998	0.265829	0.367291	0.0577775	0.216821	0.673336	0.497515	0.502639	0.619964	1.1369	0.664797	0.0762148	0.126468	0.277136	0.265829	0.0577775	0.277136
PE(P-18:0/18:2)	22.2887	19.9717	9.76015	28.5599	29.0846	25.1954	0.11553	0.111174	0.124344	0.29892	0.169825	0.157636	0.876379	0.701861	0.804195	0.680376	1.17811	0.75683	0.0746162	0.0835995	0.121269	0.109403	0.114537	0.149
PE(P-18:0/18:3)	29.1073	21.17	7.90219	26.998	23.564	21.1546	0.0751015	0.0751015	0.0751015	0.147232	0.108584	0.0751015	0.605497	0.605497	0.572834	0.397218	1.8681	1.18787	0.147232	0.245333	0.147232	0.0751015	0.605497	0.108584
PE(P-18:0/20:2)	16.6	10.8247	10.4037	30.6257	31.2936	20.8193	0.0506581	0.0506581	0.508158	0.425729	0.354798	0.411758	2.40145	1.38147	0.75903	1.45428	2.69973	2.11002	0.101848	0.151336	0.101848	0.336747	0.0506581	0.0694439
PE(P-18:0/20:3)	27.6987	17.6578	7.80181	29.5436	29.785	22.2277	0.0909023	0.171727	0.110461	0.190715	0.0869758	0.259435	0.698644	0.486846	0.484421	0.603839	0.889782	0.8657	0.102904	0.114426	0.110461	0.0987127	0.176033	0.187972
PE(P-18:0/20:5)	25.1991	22.1953	7.80369	35.2674	28.8601	23.1188	0.0832744	0.168683	0.123916	0.196634	0.155956	0.167944	0.705775	0.766517	0.633712	0.66946	0.956575	0.866064	0.126064	0.0830694	0.202945	0.215538	0.183168	0.181966
PE(P-18:1/18:1)	22.031	15.1426	5.17359	47.4885	37.9282	38.8334	0.204207	0.179944	0.228041	0.61065	0.309454	0.378782	0.231205	0.0751171	0.101795	0.260993	0.592847	0.249085	0.225392	0.225392	0.212106	0.148417	0.144971	0.23692

## Sheet: Normalized-Log10 Transformed
Replicate	1	2	3	1	2	3	1	2	3	1	2	3	1	2	3	1	2	3	1	2	3	1	2	3
Label	WT-Vehicle	WT-Vehicle	WT-Vehicle	WT-Phenformin	WT-Phenformin	WT-Phenformin	ads-1-Vehicle	ads-1-Vehicle	ads-1-Vehicle	ads-1-Phenformin	ads-1-Phenformin	ads-1-Phenformin	acl-7-Vehicle	acl-7-Vehicle	acl-7-Vehicle	acl-7-Phenformin	acl-7-Phenformin	acl-7-Phenformin	fard-1-Vehicle	fard-1-Vehicle	fard-1-Vehicle	fard-1-Phenformin	fard-1-Phenformin	fard-1-Phenformin
PE(O-16:0/18:1)	1.42488	0.983142	0.979872	1.56603	1.61905	1.52848	-0.544247	-0.595914	-0.565616	-0.14552	-0.464611	-0.544247	-1.07318	-1.25694	-1.25694	-0.922501	0.0616671	-0.494072	-0.518682	-0.391859	-0.494072	-0.628497	-0.494072	-0.565616
PE(O-18:0/16:1)	1.44184	1.10213	0.916854	1.45415	1.58083	1.38591	-0.566558	-0.566558	-0.566558	-0.214175	-0.522006	-0.566558	-1.0614	-1.21457	-1.14091	-0.887152	-0.0187714	-0.543092	-0.595959	-0.450024	-0.543092	-0.698631	-0.522006	-0.595959
PE(O-18:0/17:1)	1.45558	1.38897	1.24555	1.52569	1.44559	1.37219	-0.666068	-0.666068	-0.798601	-0.615546	-0.666068	-0.798601	-0.90776	-0.90776	-0.615546	-0.615546	-0.666068	-0.666068	-0.529015	-0.442793	-0.529015	-0.798601	-0.666068	-0.615546
PE(O-18:0/18:0)	1.69881	1.39104	1.42227	1.72496	1.56433	1.58562	-0.642844	-0.715453	-0.642844	-0.162984	-0.472743	-0.37744	-0.561811	-1.02479	-0.976476	-0.54374	-0.199978	-0.586998	-0.605003	-0.605003	-0.605003	-0.788484	-0.802828	-0.574077
PE(O-18:0/18:1)	1.41896	1.29563	1.30578	1.45624	1.41896	1.35381	-0.925332	-0.9373	-0.911004	-0.738247	-0.896938	-0.925332	-0.0138356	-0.130729	-0.20482	-0.0867115	0.0833766	0.0161026	-0.925332	-0.869168	-0.896938	-0.974859	-0.896938	-0.925332
PE(O-18:0/18:2)	1.30849	1.18101	1.13484	1.47002	1.57845	1.23555	-0.975444	-1.22014	-1.18945	-0.8297	-0.805606	-0.737553	-0.0527779	-0.166888	-0.0520386	-0.147018	0.252465	-0.0250936	-1.45493	-0.735795	-1.06376	-0.828916	-0.65115	-0.814584
PE(O-18:0/18:3)	1.53333	1.1373	1.04998	1.68256	1.62899	1.4202	-0.570469	-0.556826	-0.522304	-0.149154	-0.493024	-0.556826	-0.914529	-1.29286	-1.20418	-0.914529	0.0138314	-0.522304	-0.587536	-0.470673	-0.509917	-0.746367	-0.587536	-0.570469
PE(O-18:0/20:2)	1.44543	0.981914	0.908312	1.9192	1.80785	1.56033	-0.710306	-0.740128	-0.740128	-0.197704	-0.488305	-0.334237	-0.537793	-1.08001	-1.03376	-0.571343	-0.267938	-0.608141	-0.629844	-0.710306	-0.676504	-0.840407	-0.892503	-0.598617
PE(O-18:0/20:3)	1.62597	1.43609	1.10251	1.38983	1.49679	1.35678	-0.624843	-0.624843	-0.686901	-0.46716	-0.624843	-0.686901	-0.686901	-0.849695	-0.983777	-0.983777	-0.46716	-0.624843	-0.46716	-0.370885	-0.46716	-0.686901	-0.624843	-0.518556
PE(O-18:0/20:4)	1.59473	1.51706	0.713366	1.40958	1.52708	1.32855	-0.622292	-0.673318	-0.612265	-0.233807	-0.549912	-0.522756	-0.629973	-1.10361	-0.971902	-0.589478	-0.174767	-0.573619	-0.682277	-0.612265	-0.612265	-0.826099	-0.77324	-0.622292
PE(O-18:0/20:5)	1.461	1.36765	0.965847	1.45946	1.36556	1.43266	-0.712989	-0.811477	-0.770871	-1.41239	-0.825885	-1.131	-0.15442	-0.428789	-0.360033	-0.190896	0.0815862	-0.184391	-0.762286	-0.680559	-0.631962	-0.655018	-0.730651	-0.841921
PE(P-18:0/16:1)	1.35706	1.16811	1.14974	1.56447	1.56627	1.46755	-0.703235	-0.703235	-0.855544	-0.51831	-0.703235	-0.855544	-1.03997	-1.03997	-1.03997	-0.51831	0.552913	0.0591364	-0.447817	-0.268699	-0.447817	-0.855544	-0.703235	-0.51831
PE(P-18:0/17:1)	1.49001	1.25661	1.00652	1.40702	1.46094	1.32911	-1.04314	-0.855221	-0.797217	-0.67592	-0.990337	-1.02242	-0.210589	-0.39666	-0.361239	-0.451278	-0.138415	-0.179267	-0.933597	-0.696598	-0.766885	-0.917814	-0.876039	-0.876039
PE(P-18:0/18:1)	1.40646	1.3391	1.15106	1.52199	1.42902	1.34336	-0.60033	-0.60033	-0.575398	-0.43499	-1.23824	-0.663899	-0.171768	-0.303194	-0.298744	-0.207634	0.055722	-0.177311	-1.11796	-0.898019	-0.557306	-0.575398	-1.23824	-0.557306
PE(P-18:0/18:2)	1.34808	1.30041	0.989457	1.45576	1.46366	1.40132	-0.937307	-0.953997	-0.905377	-0.524445	-0.769998	-0.802345	-0.057308	-0.153749	-0.0946388	-0.167251	0.0711851	-0.121002	-1.12717	-1.0778	-0.916249	-0.960971	-0.941054	-0.826814
PE(P-18:0/18:3)	1.464	1.32572	0.897747	1.43133	1.37225	1.3254	-1.12435	-1.12435	-1.12435	-0.831998	-0.964234	-1.12435	-0.217888	-0.217888	-0.241971	-0.400971	0.271401	0.0747684	-0.831998	-0.610244	-0.831998	-1.12435	-0.217888	-0.964234
PE(P-18:0/20:2)	1.22011	1.03442	1.01719	1.48609	1.49546	1.31847	-1.29535	-1.29535	-0.294001	-0.370867	-0.450019	-0.385358	0.380473	0.140343	-0.119741	0.162649	0.43132	0.324287	-0.992047	-0.820057	-0.992047	-0.472696	-1.29535	-1.15837
PE(P-18:0/20:3)	1.44246	1.24694	0.892195	1.47046	1.474	1.34689	-1.04143	-0.765161	-0.956793	-0.719615	-1.0606	-0.585971	-0.155744	-0.312608	-0.314777	-0.219079	-0.0507162	-0.0626327	-0.987567	-0.941474	-0.956793	-1.00563	-0.754405	-0.725907
PE(P-18:0/20:5)	1.40139	1.34626	0.8923	1.54737	1.4603	1.36397	-1.07949	-0.772928	-0.906872	-0.706341	-0.806998	-0.774835	-0.151334	-0.115478	-0.198108	-0.174275	-0.0192812	-0.0624501	-0.899409	-1.08056	-0.692622	-0.666477	-0.737151	-0.740011
PE(P-18:1/18:1)	1.34303	1.1802	0.713792	1.67659	1.57896	1.5892	-0.68993	-0.744863	-0.641987	-0.214207	-0.509404	-0.421611	-0.636004	-1.12426	-0.992275	-0.583372	-0.227057	-0.603653	-0.647062	-0.647062	-0.673446	-0.828518	-0.838718	-0.625398
